# Supplementary material for: Identification of and Mechanistic Insights into SARS-CoV-2 Main Protease Non-Covalent Inhibitors: An In-Silico Study
Source: Int J Mol Sci. 2023 Feb 20;24(4):4237. doi: 10.3390/ijms24044237 (PMC9959744; doi:10.3390/ijms24044237)
Supplement: Supplementary file 1 [file ijms-24-04237-s001.zip]

Archive with 5 entries (4 files):
- Supplementary materials/
- Supplementary materials/File_S1.py
- Supplementary materials/Table_S1.xlsx
- Supplementary materials/Table_S2.xlsx
- Supplementary materials/Supplementary materials.pdf
