# Supplementary material for: Identification of and Mechanistic Insights into SARS-CoV-2 Main Protease Non-Covalent Inhibitors: An In-Silico Study
Source: Int J Mol Sci. 2023 Feb 20;24(4):4237. doi: 10.3390/ijms24044237 (PMC9959744; doi:10.3390/ijms24044237)
Supplement: Supplementary file 1 [file ijms-24-04237-s001.zip › Supplementary materials/Table_S1.xlsx]

## Sheet: Sheet1
Table S1. ZINC IDs of the 593 hit compounds and their respective score values (kcal/mol) of the top-ranked docking pose.
#	ZINC ID	Docking score
1	ZINC000685944176	−9.4
2	ZINC000101892920	−9.2
3	ZINC000016012506	−8.9
4	ZINC000012406433	−8.9
5	ZINC000009831018	−8.8
6	ZINC000064887544	−8.8
7	ZINC000408646241	−8.7
8	ZINC000064887563	−8.7
9	ZINC000103466575	−8.7
10	ZINC000034692665	−8.7
11	ZINC000061718272	−8.6
12	ZINC000575443917	−8.6
13	ZINC000101893356	−8.6
14	ZINC000009119976	−8.6
15	ZINC000001427157	−8.6
16	ZINC000409415347	−8.6
17	ZINC000008816260	−8.6
18	ZINC000016841564	−8.6
19	ZINC000000930519	−8.5
20	ZINC000101272717	−8.5
21	ZINC000101893551	−8.5
22	ZINC000101893009	−8.5
23	ZINC000013134484	−8.5
24	ZINC000100681377	−8.5
25	ZINC000101277585	−8.5
26	ZINC000009963968	−8.4
27	ZINC000004912219	−8.4
28	ZINC000016020143	−8.4
29	ZINC000105425857	−8.4
30	ZINC000064887616	−8.4
31	ZINC000009003896	−8.4
32	ZINC000008706110	−8.4
33	ZINC000100893244	−8.4
34	ZINC000263588605	−8.3
35	ZINC000408646329	−8.3
36	ZINC000025178421	−8.3
37	ZINC000013423983	−8.3
38	ZINC000009831039	−8.3
39	ZINC000020533393	−8.3
40	ZINC000009128921	−8.3
41	ZINC000019372553	−8.3
42	ZINC000101271007	−8.3
43	ZINC000064565382	−8.3
44	ZINC000408655380	−8.3
45	ZINC000010193476	−8.3
46	ZINC000101893531	−8.2
47	ZINC000408660778	−8.2
48	ZINC000096361037	−8.2
49	ZINC000101893712	−8.2
50	ZINC000064565387	−8.2
51	ZINC000009061122	−8.2
52	ZINC000408645147	−8.2
53	ZINC000020533266	−8.2
54	ZINC000009835058	−8.2
55	ZINC000064887603	−8.2
56	ZINC000013623768	−8.2
57	ZINC000001892759	−8.2
58	ZINC000020363351	−8.2
59	ZINC000409415415	−8.2
60	ZINC000009297077	−8.2
61	ZINC000015783342	−8.1
62	ZINC000005251810	−8.1
63	ZINC000002835180	−8.1
64	ZINC000002438204	−8.1
65	ZINC000023909009	−8.1
66	ZINC000008595794	−8.1
67	ZINC000390828621	−8.1
68	ZINC000228949220	−8.1
69	ZINC000019372558	−8.1
70	ZINC000064887604	−8.1
71	ZINC000000634921	−8.1
72	ZINC000072332532	−8.1
73	ZINC000038655299	−8.1
74	ZINC000014160174	−8.1
75	ZINC000019214625	−8.1
76	ZINC000101893782	−8.1
77	ZINC000408653835	−8.1
78	ZINC000409153830	−8.1
79	ZINC000003462715	−8.0
80	ZINC000009595677	−8.0
81	ZINC000009835060	−8.0
82	ZINC000035147338	−8.0
83	ZINC000005144604	−8.0
84	ZINC000260810731	−8.0
85	ZINC000055369848	−8.0
86	ZINC000069582565	−8.0
87	ZINC000008769219	−8.0
88	ZINC000004912215	−8.0
89	ZINC000004314145	−8.0
90	ZINC000003392798	−8.0
91	ZINC000409159662	−8.0
92	ZINC000028526963	−8.0
93	ZINC000006553047	−8.0
94	ZINC000000795442	−8.0
95	ZINC000032958198	−8.0
96	ZINC000004940092	−8.0
97	ZINC000409415414	−8.0
98	ZINC000009302919	−8.0
99	ZINC000004912062	−8.0
100	ZINC000002628423	−8.0
101	ZINC000001406607	−7.9
102	ZINC000002972139	−7.9
103	ZINC000004314314	−7.9
104	ZINC000017271476	−7.9
105	ZINC000007780900	−7.9
106	ZINC000170625592	−7.9
107	ZINC000004179642	−7.9
108	ZINC000006759521	−7.9
109	ZINC000003563464	−7.9
110	ZINC000009193600	−7.9
111	ZINC000014302619	−7.9
112	ZINC000033630814	−7.9
113	ZINC000064887617	−7.9
114	ZINC000001466145	−7.9
115	ZINC000009679107	−7.9
116	ZINC000012877274	−7.9
117	ZINC000225430171	−7.9
118	ZINC000012478483	−7.9
119	ZINC000005346360	−7.9
120	ZINC000101277533	−7.9
121	ZINC000409415427	−7.8
122	ZINC000009059176	−7.8
123	ZINC000001591696	−7.8
124	ZINC000020403484	−7.8
125	ZINC000010216769	−7.8
126	ZINC000036046355	−7.8
127	ZINC000004912085	−7.8
128	ZINC000036618903	−7.8
129	ZINC000003293307	−7.8
130	ZINC000004303956	−7.8
131	ZINC000012779902	−7.8
132	ZINC000222887151	−7.8
133	ZINC000009466578	−7.8
134	ZINC000012845880	−7.8
135	ZINC000003401927	−7.8
136	ZINC000263587591	−7.8
137	ZINC000021649045	−7.8
138	ZINC000003462787	−7.8
139	ZINC000170625593	−7.8
140	ZINC000409415705	−7.8
141	ZINC000010233487	−7.8
142	ZINC000049551613	−7.8
143	ZINC000022409203	−7.8
144	ZINC000222804618	−7.8
145	ZINC000004912151	−7.8
146	ZINC000009217792	−7.8
147	ZINC000002627115	−7.7
148	ZINC000223798330	−7.7
149	ZINC000004314313	−7.7
150	ZINC000009193583	−7.7
151	ZINC000524730937	−7.7
152	ZINC000009489663	−7.7
153	ZINC000020849172	−7.7
154	ZINC000253471702	−7.7
155	ZINC000225198319	−7.7
156	ZINC000032937636	−7.7
157	ZINC000263584922	−7.7
158	ZINC000004912258	−7.7
159	ZINC000009408424	−7.7
160	ZINC000004909225	−7.7
161	ZINC000003311774	−7.7
162	ZINC000019697249	−7.7
163	ZINC000000846876	−7.7
164	ZINC000016044774	−7.7
165	ZINC000015883695	−7.7
166	ZINC000004912202	−7.7
167	ZINC000004314146	−7.7
168	ZINC000001133998	−7.7
169	ZINC000222260835	−7.7
170	ZINC000223795807	−7.6
171	ZINC000018200462	−7.6
172	ZINC000263585778	−7.6
173	ZINC000005204847	−7.6
174	ZINC000014355948	−7.6
175	ZINC000225423784	−7.6
176	ZINC000888090382	−7.6
177	ZINC000014983458	−7.6
178	ZINC000888089479	−7.6
179	ZINC000013509321	−7.6
180	ZINC000223116801	−7.6
181	ZINC000033628143	−7.6
182	ZINC001740816497	−7.6
183	ZINC000004314389	−7.6
184	ZINC000008789040	−7.6
185	ZINC000004370542	−7.6
186	ZINC000524732884	−7.6
187	ZINC000225423538	−7.6
188	ZINC000005348543	−7.6
189	ZINC000223105089	−7.6
190	ZINC000008706562	−7.6
191	ZINC000225664450	−7.6
192	ZINC000020193903	−7.6
193	ZINC000006546064	−7.6
194	ZINC000013880730	−7.6
195	ZINC000004912071	−7.6
196	ZINC000011232996	−7.6
197	ZINC000102031366	−7.6
198	ZINC000018200500	−7.6
199	ZINC000013984884	−7.6
200	ZINC000225026997	−7.6
201	ZINC000225390199	−7.6
202	ZINC000010130770	−7.6
203	ZINC000409173779	−7.5
204	ZINC000004909709	−7.5
205	ZINC000001198613	−7.5
206	ZINC000018953409	−7.5
207	ZINC000169689768	−7.5
208	ZINC000095482170	−7.5
209	ZINC000225441545	−7.5
210	ZINC000263585631	−7.5
211	ZINC000010233488	−7.5
212	ZINC000223858492	−7.5
213	ZINC000408649803	−7.5
214	ZINC000009509348	−7.5
215	ZINC000020616087	−7.5
216	ZINC000004909310	−7.5
217	ZINC000524730028	−7.5
218	ZINC000000934210	−7.5
219	ZINC000263587811	−7.5
220	ZINC000019925838	−7.5
221	ZINC000024466436	−7.5
222	ZINC000019698845	−7.5
223	ZINC000524729271	−7.5
224	ZINC000004909236	−7.5
225	ZINC000011342683	−7.5
226	ZINC000019941167	−7.5
227	ZINC000002860785	−7.5
228	ZINC000000644839	−7.5
229	ZINC000261526667	−7.5
230	ZINC000222413058	−7.5
231	ZINC000001588958	−7.5
232	ZINC000006546052	−7.5
233	ZINC000004523548	−7.5
234	ZINC000013945720	−7.5
235	ZINC000409374815	−7.5
236	ZINC000011026053	−7.5
237	ZINC000223061727	−7.5
238	ZINC000005346279	−7.4
239	ZINC000223904242	−7.4
240	ZINC000524732435	−7.4
241	ZINC000004909305	−7.4
242	ZINC000007390225	−7.4
243	ZINC000027519164	−7.4
244	ZINC000222413361	−7.4
245	ZINC000000917068	−7.4
246	ZINC000225243948	−7.4
247	ZINC000100639513	−7.4
248	ZINC000225389383	−7.4
249	ZINC000009713080	−7.4
250	ZINC000253471396	−7.4
251	ZINC000100893878	−7.4
252	ZINC000222807348	−7.4
253	ZINC000223328425	−7.4
254	ZINC000004092514	−7.4
255	ZINC000524733381	−7.4
256	ZINC000408652435	−7.4
257	ZINC000888089542	−7.4
258	ZINC000253470798	−7.4
259	ZINC000409154242	−7.4
260	ZINC000409169855	−7.4
261	ZINC000223504097	−7.4
262	ZINC000524735533	−7.4
263	ZINC000223695473	−7.4
264	ZINC000888089598	−7.4
265	ZINC000409170857	−7.4
266	ZINC000004314132	−7.4
267	ZINC000409176217	−7.4
268	ZINC000104243253	−7.4
269	ZINC000008946283	−7.4
270	ZINC000019925867	−7.4
271	ZINC000004158968	−7.4
272	ZINC000224292257	−7.4
273	ZINC000409157465	−7.3
274	ZINC000000886656	−7.3
275	ZINC000225682010	−7.3
276	ZINC000009409659	−7.3
277	ZINC000524734463	−7.3
278	ZINC000409169973	−7.3
279	ZINC000065090504	−7.3
280	ZINC000021096806	−7.3
281	ZINC000009193644	−7.3
282	ZINC000015943989	−7.3
283	ZINC000223387057	−7.3
284	ZINC000225687737	−7.3
285	ZINC000225389344	−7.3
286	ZINC000223710341	−7.3
287	ZINC000000943867	−7.3
288	ZINC000000958870	−7.3
289	ZINC000225388926	−7.3
290	ZINC000095482169	−7.3
291	ZINC000033413232	−7.3
292	ZINC000409372490	−7.3
293	ZINC000032640237	−7.3
294	ZINC000010130608	−7.3
295	ZINC000409176860	−7.3
296	ZINC000224823397	−7.3
297	ZINC000222797189	−7.3
298	ZINC000002617891	−7.3
299	ZINC000408653469	−7.3
300	ZINC000015883574	−7.3
301	ZINC000033601488	−7.3
302	ZINC000008453690	−7.3
303	ZINC000000938587	−7.3
304	ZINC000225270883	−7.3
305	ZINC000224098401	−7.3
306	ZINC000260953820	−7.3
307	ZINC000016425688	−7.3
308	ZINC000224530256	−7.3
309	ZINC000009972656	−7.3
310	ZINC000004912342	−7.3
311	ZINC000222601926	−7.3
312	ZINC000223102081	−7.3
313	ZINC000100112312	−7.3
314	ZINC000035861221	−7.3
315	ZINC000019791193	−7.2
316	ZINC000409415443	−7.2
317	ZINC000031681157	−7.2
318	ZINC000020097683	−7.2
319	ZINC000010130317	−7.2
320	ZINC000012707399	−7.2
321	ZINC000524734681	−7.2
322	ZINC000004909693	−7.2
323	ZINC000002627948	−7.2
324	ZINC000222552119	−7.2
325	ZINC001529185054	−7.2
326	ZINC000225201097	−7.2
327	ZINC000225946564	−7.2
328	ZINC000524734680	−7.2
329	ZINC000001211317	−7.2
330	ZINC000222602555	−7.2
331	ZINC000222955403	−7.2
332	ZINC000223562522	−7.2
333	ZINC000069926841	−7.2
334	ZINC000222603211	−7.2
335	ZINC000224644353	−7.2
336	ZINC000263587602	−7.2
337	ZINC000223740121	−7.2
338	ZINC000524733622	−7.2
339	ZINC000409153804	−7.2
340	ZINC000008790854	−7.2
341	ZINC000009970891	−7.2
342	ZINC000015822252	−7.2
343	ZINC000010157081	−7.2
344	ZINC000222951799	−7.2
345	ZINC000224870190	−7.2
346	ZINC000409342566	−7.2
347	ZINC000263584837	−7.2
348	ZINC000260902179	−7.2
349	ZINC000260883618	−7.2
350	ZINC000225687908	−7.2
351	ZINC000000821014	−7.2
352	ZINC000224688268	−7.2
353	ZINC000225422351	−7.2
354	ZINC000409415642	−7.2
355	ZINC000102125008	−7.2
356	ZINC000069926859	−7.2
357	ZINC000006074308	−7.1
358	ZINC000020416431	−7.1
359	ZINC000224076568	−7.1
360	ZINC000222584017	−7.1
361	ZINC000225106857	−7.1
362	ZINC000019549393	−7.1
363	ZINC000002645291	−7.1
364	ZINC000223608878	−7.1
365	ZINC000008636981	−7.1
366	ZINC000223700067	−7.1
367	ZINC000221239082	−7.1
368	ZINC000224985565	−7.1
369	ZINC000020416289	−7.1
370	ZINC000004909722	−7.1
371	ZINC000005151130	−7.1
372	ZINC000009297153	−7.1
373	ZINC000524734224	−7.1
374	ZINC000409164993	−7.1
375	ZINC000012476359	−7.1
376	ZINC000222428499	−7.1
377	ZINC000260767587	−7.1
378	ZINC000223431072	−7.1
379	ZINC000223860199	−7.1
380	ZINC000136879966	−7.1
381	ZINC000035312957	−7.1
382	ZINC000223607276	−7.1
383	ZINC000222945915	−7.0
384	ZINC000022425709	−7.0
385	ZINC000263585713	−7.0
386	ZINC000072325804	−7.0
387	ZINC000263588738	−7.0
388	ZINC000225082404	−7.0
389	ZINC000012924644	−7.0
390	ZINC000002656429	−7.0
391	ZINC000223654127	−7.0
392	ZINC000222459532	−7.0
393	ZINC000009683860	−7.0
394	ZINC000020607115	−7.0
395	ZINC000223978926	−7.0
396	ZINC000225052144	−7.0
397	ZINC000225687162	−7.0
398	ZINC000225542204	−7.0
399	ZINC000263585208	−7.0
400	ZINC000226972915	−7.0
401	ZINC000012708692	−7.0
402	ZINC000005671796	−7.0
403	ZINC000224048437	−7.0
404	ZINC000003851639	−7.0
405	ZINC000224529979	−7.0
406	ZINC000012708927	−7.0
407	ZINC000263585487	−7.0
408	ZINC000002726224	−7.0
409	ZINC000223786753	−7.0
410	ZINC000005604355	−7.0
411	ZINC000263585706	−7.0
412	ZINC000020193910	−7.0
413	ZINC000020416299	−7.0
414	ZINC000020683355	−7.0
415	ZINC000065527937	−7.0
416	ZINC000004199817	−7.0
417	ZINC000009713139	−7.0
418	ZINC000224292305	−6.9
419	ZINC000263588164	−6.9
420	ZINC000260899491	−6.9
421	ZINC000225434861	−6.9
422	ZINC000009713054	−6.9
423	ZINC000222565871	−6.9
424	ZINC000205949078	−6.9
425	ZINC000263587423	−6.9
426	ZINC000032985597	−6.9
427	ZINC000003906878	−6.9
428	ZINC000225390157	−6.9
429	ZINC000011458244	−6.9
430	ZINC000223070158	−6.9
431	ZINC000263586133	−6.9
432	ZINC000223788843	−6.9
433	ZINC000222615306	−6.9
434	ZINC000002642643	−6.9
435	ZINC000224607668	−6.9
436	ZINC000217864758	−6.9
437	ZINC000223105149	−6.9
438	ZINC000000796273	−6.9
439	ZINC000224153866	−6.9
440	ZINC000224098465	−6.9
441	ZINC000001402108	−6.9
442	ZINC000222618949	−6.9
443	ZINC000260855938	−6.9
444	ZINC000253413089	−6.9
445	ZINC000225018417	−6.8
446	ZINC000046914540	−6.8
447	ZINC000096115540	−6.8
448	ZINC000263586799	−6.8
449	ZINC000000633085	−6.8
450	ZINC000224528453	−6.8
451	ZINC000003377517	−6.8
452	ZINC000225057808	−6.8
453	ZINC000263588164	−6.8
454	ZINC000888090036	−6.8
455	ZINC000524731383	−6.8
456	ZINC000224110448	−6.8
457	ZINC000222603119	−6.8
458	ZINC000222603930	−6.8
459	ZINC000222602950	−6.8
460	ZINC000263588118	−6.8
461	ZINC000009305765	−6.8
462	ZINC000008945059	−6.8
463	ZINC000263586479	−6.8
464	ZINC000263586897	−6.8
465	ZINC000003314431	−6.8
466	ZINC000224725211	−6.8
467	ZINC000225357777	−6.8
468	ZINC000330587646	−6.8
469	ZINC000000932179	−6.8
470	ZINC000000634901	−6.8
471	ZINC000005809629	−6.8
472	ZINC000226548447	−6.8
473	ZINC000223474003	−6.8
474	ZINC000408557300	−6.8
475	ZINC000225505183	−6.8
476	ZINC000575332195	−6.8
477	ZINC000000627192	−6.7
478	ZINC000223113795	−6.7
479	ZINC000224150974	−6.7
480	ZINC000096113857	−6.7
481	ZINC000100819243	−6.7
482	ZINC000005262091	−6.7
483	ZINC000408622432	−6.7
484	ZINC000409413343	−6.7
485	ZINC000263585633	−6.7
486	ZINC000222553120	−6.7
487	ZINC000205962030	−6.7
488	ZINC000222801530	−6.7
489	ZINC000888089641	−6.7
490	ZINC000224528799	−6.7
491	ZINC000224761380	−6.7
492	ZINC000224606588	−6.7
493	ZINC000224152186	−6.7
494	ZINC000004910065	−6.7
495	ZINC000224240811	−6.7
496	ZINC000031903739	−6.7
497	ZINC000222601989	−6.7
498	ZINC000012701631	−6.7
499	ZINC000016872849	−6.6
500	ZINC000253414569	−6.6
501	ZINC000078411047	−6.6
502	ZINC000223646858	−6.6
503	ZINC000003345239	−6.6
504	ZINC000224825783	−6.6
505	ZINC000007880844	−6.6
506	ZINC000222889594	−6.6
507	ZINC000001762219	−6.6
508	ZINC000083843504	−6.6
509	ZINC000003395982	−6.6
510	ZINC000225104892	−6.6
511	ZINC000225112333	−6.6
512	ZINC000225434058	−6.6
513	ZINC000013095420	−6.6
514	ZINC000223685305	−6.6
515	ZINC000012480800	−6.6
516	ZINC000002640974	−6.6
517	ZINC000170600507	−6.6
518	ZINC000224186207	−6.6
519	ZINC000000626317	−6.6
520	ZINC000000845759	−6.6
521	ZINC000224754882	−6.6
522	ZINC000222459250	−6.6
523	ZINC000012445840	−6.6
524	ZINC000036000884	−6.6
525	ZINC000225059660	−6.6
526	ZINC000000889059	−6.6
527	ZINC000524733148	−6.6
528	ZINC000409116308	−6.6
529	ZINC000078875958	−6.6
530	ZINC000225112375	−6.6
531	ZINC000225221173	−6.6
532	ZINC000263585512	−6.5
533	ZINC000263585678	−6.5
534	ZINC000111026901	−6.5
535	ZINC000218459209	−6.5
536	ZINC000218496667	−6.5
537	ZINC000223692494	−6.5
538	ZINC000014911701	−6.5
539	ZINC000263585819	−6.5
540	ZINC000225480575	−6.5
541	ZINC000253412948	−6.5
542	ZINC000004878207	−6.5
543	ZINC000222889967	−6.5
544	ZINC000222914469	−6.5
545	ZINC000006668153	−6.5
546	ZINC000224859620	−6.5
547	ZINC000223061815	−6.5
548	ZINC000222851311	−6.5
549	ZINC000263586708	−6.5
550	ZINC000449126776	−6.5
551	ZINC000019809420	−6.4
552	ZINC000263586789	−6.4
553	ZINC000218567141	−6.4
554	ZINC000224718490	−6.4
555	ZINC000012593256	−6.4
556	ZINC000218335526	−6.4
557	ZINC000218602623	−6.4
558	ZINC000260728432	−6.4
559	ZINC000263585143	−6.4
560	ZINC000002932135	−6.4
561	ZINC000069737882	−6.4
562	ZINC000002205964	−6.4
563	ZINC000223637726	−6.4
564	ZINC000223120619	−6.4
565	ZINC000224607252	−6.4
566	ZINC000218496354	−6.4
567	ZINC000218653407	−6.4
568	ZINC000225050001	−6.3
569	ZINC000224752465	−6.3
570	ZINC000263585869	−6.3
571	ZINC000223792802	−6.3
572	ZINC000224754074	−6.3
573	ZINC000013577218	−6.3
574	ZINC000066084061	−6.3
575	ZINC000008311786	−6.3
576	ZINC000111026895	−6.3
577	ZINC000218345260	−6.3
578	ZINC000225224105	−6.2
579	ZINC000003319539	−6.2
580	ZINC000072325563	−6.2
581	ZINC000223875794	−6.2
582	ZINC000224858319	−6.1
583	ZINC000002844184	−6.1
584	ZINC000001714341	−6.1
585	ZINC000224753473	−6.1
586	ZINC000003437475	−6.0
587	ZINC000002569224	−5.8
588	ZINC000010111557	−5.8
589	ZINC000002958256	−5.8
590	ZINC000218403137	−5.8
591	ZINC000025715109	−5.6
592	ZINC000218540074	−5.6
593	ZINC000218471086	−5.6
