# Supplementary material for: Identification of and Mechanistic Insights into SARS-CoV-2 Main Protease Non-Covalent Inhibitors: An In-Silico Study
Source: Int J Mol Sci. 2023 Feb 20;24(4):4237. doi: 10.3390/ijms24044237 (PMC9959744; doi:10.3390/ijms24044237)
Supplement: Supplementary file 1 [file ijms-24-04237-s001.zip › Supplementary materials/Table_S2.xlsx]

## Sheet: PCCs and ML188
Table S2. Predicted parameters of Lipinski’s rule of five (Ro5) and ADMET for the 78 potential candidate compounds (PCCs) and the reference compound ML188*
ZINC ID	Docking score	SMILES	Ro5				Absorption		Distribution		Metabolism				Excretion		Toxicity
			MW	LogP	HBA	HBD	Water solubility	Intestinal absorption	VDss	BBB permeability	CYP2D6 substrate	CYP3A4 substrate	CYP2D6 inhibitior	CYP3A4 inhibitior	Total clearance	Renal OCT2 substrate	AMES toxicity	Rat LD50	Hepatotoxicity
ZINC000685944176	-9.4	O=C1[C@@H]2[C@@H]3CCCN3[C@]3(C(=O)Nc4c(Cl)cc(Cl)cc43)[C@H]2C(=O)N1Cc1nnc2ccccn12	497.342	2.4629	7	1	-3.223	89.552	0.374	-1.145	No	Yes	No	Yes	0.661	No	No	2.99	Yes
ZINC000101892920	-9.2	COc1ccc(-c2noc(CN3N=N[C@@H]4C(=O)N(c5ccc(F)c(F)c5)C(=O)[C@H]43)n2)cc1OC	470.392	2.5254	10	0	-4.018	100	-0.485	-1.962	No	Yes	No	Yes	-0.297	No	No	3.06	Yes
ZINC000016012506	-8.9	Cc1c(Cl)ccc2c1NC(=O)[C@@]21N[C@H](CCC(N)=O)[C@H]2C(=O)N(C3CCCCC3)C(=O)[C@H]21	458.946	1.96702	5	3	-2.888	75.954	0.55	-0.825	No	No	No	No	0.942	No	No	2.367	Yes
ZINC000012406433 (ECI1)	-8.9	CC(=O)c1ccc(OC(=O)[C@@H]2O[C@@H]3OC4(CCCCC4)O[C@@H]3[C@@H]3OC4(CCCCC4)O[C@H]23)cc1	472.534	4.0397	8	0	-4.171	97.334	0.245	-0.956	No	Yes	No	Yes	0.624	No	No	2.945	No
ZINC000009831018	-8.8	Cc1cc(C)c(NC(=O)Cn2c(=O)n(Cc3ccc4c(c3)OCO4)c(=O)c3cccnc32)c(C)c1	472.501	2.89916	8	1	-3.622	86.985	0.11	-1.084	No	Yes	No	Yes	0.536	Yes	No	2.689	Yes
ZINC000064887544	-8.8	Cc1cc(NC(=O)Cn2c(=O)n(Cc3ccc(F)cc3)c(=O)c3nccnc32)ccc1F	437.406	2.22682	7	1	-3.216	88.676	-0.038	-1.314	No	Yes	No	Yes	0.372	No	No	2.42	Yes
ZINC000408646241	-8.7	Cc1ccc(C(=O)CN(C(=O)c2ccccc2Cl)N2C(=O)[C@H]3[C@H](C)C=CC[C@H]3C2=O)cc1C	464.949	4.39414	4	0	-5.664	96.647	-0.18	-0.65	No	Yes	No	Yes	0.065	No	No	2.276	Yes
ZINC000064887563	-8.7	O=C(Cn1c(=O)n(Cc2ccc(F)cc2)c(=O)c2nccnc21)Nc1ccc(F)c(Cl)c1	457.824	2.5718	7	1	-3.18	84.865	0.115	-0.665	No	Yes	No	Yes	-0.354	Yes	No	2.479	Yes
ZINC000103466575	-8.7	C[C@@H](C(=O)OCC(=O)Nc1cc(C(C)(C)C)nn1-c1ccccc1)N1C(=O)[C@H]2CC=CC[C@H]2C1=O	478.549	2.9912	7	1	-3.991	78.479	0.471	-0.453	No	Yes	No	Yes	0.413	No	No	1.826	Yes
ZINC000034692665	-8.7	O=c1c2c(ncn2Cc2ccccc2F)n(-c2ccc(F)cc2F)c(=O)n1C[C@@H]1CCCO1	456.424	2.9935	7	0	-3.087	99.493	0.076	-1.802	No	No	No	No	0.56	Yes	No	2.636	Yes
ZINC000061718272	-8.6	O=C(Nc1cc(F)c(F)c(F)c1)[C@@H]1CC(O)=Nc2c1c(=O)[nH]c(=O)n2Cc1ccccc1	444.369	2.7162	5	3	-4.393	68.978	-0.109	-1.431	No	Yes	No	Yes	-0.337	No	No	2.629	Yes
ZINC000575443917	-8.6	COc1ccc2[nH]c(C)c(CCN/C(C)=C3/C(=O)NC(=O)N(c4ccc(C)c(C)c4)C3=O)c2c1	460.534	3.79086	5	3	-5.22	80.782	0.169	-0.867	No	Yes	No	Yes	0.459	No	No	2.228	Yes
ZINC000101893356	-8.6	Cc1ccc(N2C(=O)[C@@H]3[C@@H](N=NN3Cc3nc(-c4cccc(Cl)c4)no3)C2=O)cc1F	440.822	3.33092	8	0	-4.491	96.692	-0.517	-1.477	No	No	No	No	-0.105	Yes	No	3.065	Yes
ZINC000009119976	-8.6	CC(C)CCn1cnc2c1c(=O)n(CC(=O)Nc1ccc(F)c(Cl)c1)c(=O)n2Cc1ccccc1	497.958	3.8853	7	1	-3.195	92.953	-0.056	-0.954	No	Yes	No	Yes	0.541	Yes	No	2.728	Yes
ZINC000001427157	-8.6	COc1ccc2c(c1)c1nc3n(c(=O)c1n2Cc1cc(=O)n2ccccc2n1)CCS3	431.477	2.5217	9	0	-2.831	100	0.591	-1.234	No	Yes	No	Yes	0.262	No	Yes	2.401	Yes
ZINC000409415347	-8.6	Cc1c(C)[n+]([O-])c([C@H](c2ccc(F)c(F)c2)C2C(=O)NC(=O)NC2=O)n1-c1nc[nH]n1	431.359	0.23794	7	3	-2.828	76.86	1.804	-1.658	No	No	No	No	0.121	No	No	2.409	Yes
ZINC000008816260	-8.6	Cc1ccc(NC(=O)CN2C(=O)N/C(=C/c3cn(Cc4ccccc4)c4ccccc34)C2=O)cc1	464.525	4.52942	4	2	-5.462	92.946	-0.255	-0.861	No	Yes	No	Yes	0.485	No	No	2.407	Yes
ZINC000016841564	-8.6	Cc1ccc(NC(=O)Cn2c(=O)n(Cc3ccc(F)cc3)c(=O)c3nccnc32)cc1Cl	453.861	2.74112	7	1	-3.199	86.633	0.062	-1.308	No	Yes	No	Yes	-0.432	No	No	2.397	Yes
ZINC000000930519 (ECI2)	-8.5	Cc1ccc(Cn2c(SCc3nnc(-c4ccccc4)o3)nc3c2c(=O)n(C)c(=O)n3C)cc1	474.546	3.13272	10	0	-2.915	93.779	-0.287	-1.37	No	Yes	No	Yes	0.212	Yes	No	2.568	No
ZINC000101272717	-8.5	CCOc1ccc(N2C(=O)[C@@H]3N=NN(Cc4nc(-c5ccc(C)c(C)c5)no4)[C@H]3C2=O)cc1	446.467	3.24554	9	0	-4.472	99.398	-0.29	-1.361	No	Yes	No	Yes	0.299	Yes	Yes	3.092	Yes
ZINC000101893551	-8.5	COc1ccc(-c2noc(CN3N=N[C@@H]4C(=O)N(c5cccc(F)c5)C(=O)[C@H]43)n2)cc1OC	452.402	2.3863	10	0	-4.121	96.729	-0.475	-1.754	No	Yes	No	Yes	-0.162	No	No	3.046	Yes
ZINC000101893009	-8.5	O=C1[C@H]2N=NN(Cc3nc(-c4cccc(Cl)c4)no3)[C@@H]2C(=O)N1c1ccc2c(c1)CCC2	448.87	3.3721	8	0	-4.694	100	-0.081	-1.227	No	Yes	No	Yes	-0.291	No	No	2.746	Yes
ZINC000013134484	-8.5	COc1cccc(-c2nn(-c3ccc(F)cc3)cc2C(=O)OCn2nnc3ccccc3c2=O)c1	471.448	3.6064	9	0	-3.274	100	-0.596	-1.642	No	Yes	No	Yes	0.528	No	No	2.772	Yes
ZINC000100681377	-8.5	Nc1ccc(S(=O)(=O)N[C@]2(C(F)(F)F)C(=O)Nc3c2c(=O)[nH]c(=O)n3-c2ccc(F)cc2)cc1	499.402	0.9353	7	4	-3.9	62.633	-0.591	-1.137	No	No	No	No	0.41	No	No	2.419	Yes
ZINC000101277585	-8.5	Cc1ccc(-c2noc(CN3N=N[C@@H]4C(=O)N(c5ccc(C)c(C)c5)C(=O)[C@H]43)n2)cc1C	430.468	3.46368	8	0	-4.491	100	-0.022	-1.076	No	No	No	No	1.104	Yes	No	3.089	Yes
ZINC000009963968	-8.4	C[C@@]1(c2ccc(Cl)cc2Cl)NC(=O)N(CC(=O)Nc2ccc(F)c(F)c2)C1=O	428.222	3.6773	3	2	-5.085	88.295	-0.162	-1.234	No	Yes	No	Yes	-0.267	No	No	1.876	Yes
ZINC000004912219	-8.4	CC(=O)[C@H](C)n1c(=O)c2c(nc3n(C4CCCCC4)c(C)c(C)n23)n(C)c1=O	385.468	2.42144	8	0	-2.835	99.873	0.687	-1.432	No	No	No	No	0.623	No	No	2.537	Yes
ZINC000016020143	-8.4	Cc1cc(Cl)c2c(c1)[C@]1(N[C@H](CCC(N)=O)[C@H]3C(=O)N(C4CCCC4)C(=O)[C@H]31)C(=O)N2	444.919	1.57692	5	3	-3.016	75.267	0.266	-0.801	No	No	No	No	0.881	No	No	2.406	Yes
ZINC000105425857	-8.4	O=C1NC(=O)N(c2ccccc2)C(=O)[C@H]1C(c1ccc(F)cc1)c1ccc(F)cc1	406.388	3.9959	3	1	-4.95	96.962	-0.756	-0.442	No	No	No	No	-0.245	No	No	3.002	Yes
ZINC000064887616	-8.4	COc1ccc(Cn2c(=O)c3nccnc3n(CC(=O)Nc3ccc(C)c(C)c3)c2=O)cc1	445.479	2.26564	8	1	-3.718	78.978	-0.164	-0.857	No	Yes	No	Yes	0.795	No	No	2.529	Yes
ZINC000009003896	-8.4	Cc1cccc2nc(CN(C3=N[C@@H]4CS(=O)(=O)C[C@@H]4S3)c3ccc(C(C)C)cc3)cc(=O)n12	482.631	3.40132	8	0	-4.984	99.64	-0.004	-0.997	No	Yes	No	Yes	0.196	No	No	2.494	Yes
ZINC000008706110	-8.4	CC(=O)[C@@H](C)n1c(=O)c2c(nc3n([C@H](C)c4ccccc4)c(C)c(C)n23)n(C)c1=O	407.474	2.52554	8	0	-2.887	97.658	0.325	-1.185	No	Yes	No	Yes	0.55	Yes	Yes	2.363	No
ZINC000100893244	-8.4	C=CCn1/c(=N/C(=O)CN2C(=O)CCC2=O)sc2c3ccccc3ccc21	379.441	2.6183	5	0	-3.837	94.959	0.285	-0.396	No	Yes	No	Yes	0.294	No	No	2.439	Yes
ZINC000263588605	-8.3	Cc1c(C)[n+]([O-])c([C@@H](c2cc(F)c(F)c(F)c2)C2C(=O)N(C)C(=O)N(C)C2=O)n1Cc1ccccc1	500.477	3.00244	5	0	-3.472	94.605	1.276	-0.901	No	No	No	No	-0.044	No	No	2.604	Yes
ZINC000408646329	-8.3	C[C@@H]1CC[C@@H]2C(=O)N(N(C(=O)c3ccc(Cl)c(Cl)c3)[C@H](C)C(=O)c3ccccc3)C(=O)[C@@H]2C1	487.383	5.0432	4	0	-5.611	95.369	-0.337	-0.84	No	Yes	No	Yes	0.091	No	No	2.56	Yes
ZINC000025178421	-8.3	COc1ccc(C(NCCc2c[nH]c3ccc(OC)cc23)=C2C(=O)N(C)C(=O)N(C)C2=O)cc1	462.506	2.7789	6	2	-4.421	71.671	0.212	-1.034	No	Yes	No	Yes	0.74	No	No	2.027	Yes
ZINC000013423983	-8.3	COc1ccc(NC(=O)[C@H]2CC(=O)N/C(=N/N=C(/C)c3ccc(OC)c(F)c3)S2)cc1	444.488	3.1833	7	2	-4.76	80.632	-0.354	-0.82	No	Yes	No	Yes	-0.027	No	No	2.355	Yes
ZINC000009831039	-8.3	O=C(Cn1c(=O)n(Cc2ccc(Cl)cc2)c(=O)c2cccnc21)Nc1ccc(F)cc1	438.846	3.0377	6	1	-3.35	97.464	0.133	-0.373	No	Yes	No	Yes	-0.464	Yes	No	2.83	Yes
ZINC000020533393	-8.3	Cc1c(C)n2c3c(=O)n(CCN4CCOCC4)c(=O)n(C)c3nc2n1-c1ccc(F)cc1	440.479	1.22674	9	0	-2.891	84.097	0.313	-1.836	No	Yes	No	Yes	0.421	Yes	Yes	2.45	Yes
ZINC000009128921	-8.3	COc1ccccc1-n1c(C)c(C)n2c3c(=O)n(CCN4CCCCC4)c(=O)n(C)c3nc12	450.543	2.24994	9	0	-2.892	92.269	0.051	-1.105	No	Yes	No	Yes	0.463	Yes	Yes	2.467	Yes
ZINC000019372553	-8.3	O=C(NCCCc1cn[nH]c1)[C@@H]1CN(Cc2ccccc2)C[C@H]1C(=O)c1ccc(F)cc1	434.515	3.2287	4	2	-3.778	90.889	0.872	-1.075	No	Yes	No	Yes	0.783	No	No	2.453	Yes
ZINC000101271007	-8.3	Cc1cccc(-c2noc(CN3N=N[C@H]4C(=O)N(c5ccc(F)cc5)C(=O)[C@@H]43)n2)c1	406.377	2.67752	8	0	-4.062	100	-0.377	-1.297	No	No	No	No	-0.064	Yes	No	3.068	Yes
ZINC000064565382	-8.3	Cc1cccc(-c2noc(CN3N=N[C@H]4C(=O)N(c5ccc(F)c(F)c5)C(=O)[C@H]43)n2)c1	424.367	2.81662	8	0	-4.206	100	-0.352	-1.49	No	Yes	No	Yes	-0.207	Yes	No	3.161	Yes
ZINC000408655380	-8.3	CC1=CC[C@H]2C(=O)N(N(CC(=O)c3ccccc3)C(=O)c3ccc(Cl)c(Cl)c3)C(=O)[C@@H]2C1	471.34	4.5748	4	0	-5.651	96.724	-0.161	-0.858	No	Yes	No	Yes	0.19	No	No	2.494	Yes
ZINC000010193476	-8.3	CCCC[C@H](Sc1nc2ccccc2c(=O)n1-c1ccc(C)cn1)C(=O)Nc1cc(C)on1	463.563	4.67514	8	1	-3.805	90.938	0.394	-1.289	No	Yes	No	Yes	0.06	No	No	2.647	Yes
ZINC000101893531	-8.2	Cc1cccc(-c2noc(CN3N=N[C@H]4C(=O)N(c5cccc(F)c5)C(=O)[C@@H]43)n2)c1	406.377	2.67752	8	0	-4.172	100	-0.319	-1.281	No	No	No	No	-0.071	No	No	3.104	Yes
ZINC000408660778	-8.2	C[C@@H]1C=CC[C@@H]2C(=O)N(N(C(=O)c3ccccc3Cl)[C@H](C)C(=O)c3ccc(Cl)cc3)C(=O)[C@@H]21	485.367	4.8192	4	0	-5.769	95.763	-0.193	-0.855	No	Yes	No	Yes	0.036	No	No	2.461	Yes
ZINC000096361037	-8.2	COc1ccc(NS(=O)(=O)c2n[nH]c(C)c2C(=O)NCc2ccc(F)cc2F)cc1	436.44	2.73572	5	3	-4.025	66.439	-0.532	-1.641	No	No	No	No	0.049	No	No	2.553	Yes
ZINC000101893712	-8.2	CCc1ccc(N2C(=O)[C@H]3N=NN(Cc4nc(-c5cccc(Br)c5)no4)[C@@H]3C2=O)cc1	481.31	3.5549	8	0	-4.726	100	-0.211	-1.302	No	No	No	No	-0.085	Yes	No	3.038	Yes
ZINC000064565387	-8.2	CSc1cccc(N2C(=O)[C@@H]3N=NN(Cc4nc(-c5cccc(C)c5)no4)[C@H]3C2=O)c1	434.481	3.26032	9	0	-4.478	99.939	-0.273	-1.273	No	Yes	No	Yes	0.041	Yes	Yes	3.062	Yes
ZINC000009061122	-8.2	CCOC(=O)c1c(C)n(C)c2ccc(OC)c(NC=C3C(=O)N(C)C(=S)N(C)C3=O)c12	444.513	2.18312	8	1	-3.929	78.902	0.013	-0.925	No	No	No	No	0.471	No	No	2.096	Yes
ZINC000408645147	-8.2	C[C@@H](C(=O)c1ccccc1)N(C(=O)c1ccc(Cl)c(Cl)c1)N1C(=O)[C@H]2CC=C[C@@H](C)[C@H]2C1=O	485.367	4.8192	4	0	-5.973	95.848	-0.061	-0.85	No	Yes	No	Yes	0.208	No	No	2.385	Yes
ZINC000020533266	-8.2	COc1ccccc1-n1c(C)c(C)n2c3c(=O)n(CCN4CCOCC4)c(=O)n(C)c3nc12	452.515	1.09624	10	0	-2.892	79.373	0.05	-1.304	No	Yes	No	Yes	0.506	Yes	Yes	2.465	No
ZINC000009835058	-8.2	Cc1sc2ncn(CC(=O)Nc3ccc(F)cc3)c(=O)c2c1S(=O)(=O)N1CCCCC1	464.544	2.71882	7	1	-4.61	86.396	-0.432	-1.133	No	Yes	No	Yes	-0.076	Yes	No	2.395	Yes
ZINC000064887603	-8.2	COc1ccc(Cn2c(=O)c3nccnc3n(CC(=O)Nc3ccc(C(C)C)cc3)c2=O)cc1	459.506	2.7722	8	1	-4.024	80.087	-0.275	-0.809	No	Yes	No	Yes	0.771	No	No	2.656	Yes
ZINC000013623768	-8.2	O=c1oc2c(CNC3CCN(Cc4ccccc4)CC3)c(O)c(Cl)cc2c2c1CCC2	438.955	4.3949	5	2	-3.776	91.727	1.464	-0.074	Yes	No	Yes	No	1.211	No	No	2.265	Yes
ZINC000001892759	-8.2	CCOC(=O)c1c(NC(=O)Cn2nnc3sc4c(c3c2=O)CC[C@@H](C)C4)sc2c1CCCC2	486.619	3.7335	9	1	-4.827	90.199	-0.848	-0.779	No	Yes	No	Yes	-0.391	No	No	2.177	Yes
ZINC000020363351	-8.2	C[C@H]1CN(C(=O)c2nc3ccc(Cl)cn3c2CNCCc2ccc(O)cc2)C[C@@H](C)O1	442.947	3.275	6	2	-2.922	90.821	0.668	-1.069	No	Yes	No	Yes	0.854	Yes	No	2.19	Yes
ZINC000409415415	-8.2	Cc1c(C)[n+]([O-])c([C@@H](c2cc(F)c(F)c(F)c2)C2C(=O)NC(=O)NC2=O)n1-c1nc[nH]n1	449.349	0.37704	7	3	-2.838	82.021	1.642	-1.839	No	No	No	No	0.047	No	No	2.363	Yes
ZINC000009297077	-8.2	CC(=O)[C@H](C)n1c(=O)c2c(nc3n(-c4cccc(Cl)c4C)c(C)c(C)n23)n(C)c1=O	427.892	2.86726	8	0	-2.888	95.914	0.255	-1.326	No	Yes	No	Yes	0.479	Yes	Yes	2.409	No
ZINC000015783342	-8.1	Cc1cc(C)cc(NC(=O)CSC2=Nc3ccccc3C3=N[C@@H](C(C)C)C(=O)N23)c1	420.538	4.28984	5	1	-5.649	90.32	0.382	-0.336	No	Yes	No	Yes	-0.066	No	No	2.264	Yes
ZINC000005251810	-8.1	CC(=O)[C@H](C)n1c(=O)c2c(nc3n(-c4ccccc4F)c(C)c(C)n23)n(C)c1=O	397.41	2.04454	8	0	-2.891	96.253	0.194	-1.36	No	Yes	No	Yes	0.381	Yes	Yes	2.407	No
ZINC000002835180	-8.1	COC(=O)c1c(NC(=O)[C@H](Cc2ccccc2)N2C(=O)c3ccccc3C2=O)sc2c1CCC2	474.538	3.8694	6	1	-5.205	89.592	-0.692	0.11	No	Yes	No	Yes	0.103	No	No	2.29	Yes
ZINC000002438204	-8.1	Cc1ccc(Cn2c(CN3CCCC[C@H]3C)nc3c2c(=O)n(C)c(=O)n3C)cc1	395.507	2.16482	7	0	-2.525	96.91	0.767	0.227	No	No	No	No	0.547	Yes	Yes	3.124	Yes
ZINC000023909009 (ECI3)	-8.1	COc1ccc([C@]2(C)NC(=O)N(CC(=O)N[C@@H](CC(C)C)c3nc4ccccc4[nH]3)C2=O)cc1	463.538	3.2421	5	3	-2.951	73.814	0.017	-0.694	No	Yes	No	Yes	0.739	No	No	2.393	No
ZINC000008595794	-8.1	CCOC(=O)c1ccc(N2C(=O)c3[nH]nc(-c4ccco4)c3[C@@H]2c2ccc(OC)cc2OC)cc1	473.485	4.6134	7	1	-4.104	100	-0.126	-0.624	No	Yes	No	Yes	0.705	No	No	2.853	Yes
ZINC000390828621	-8.1	Cn1c(=O)c2c(ncn2CC(=O)Nc2ccccc2-c2cn3c(n2)SCC3)n(C)c1=O	437.485	1.0416	10	1	-2.892	83.599	-0.061	-1.371	No	Yes	No	Yes	0.399	Yes	Yes	2.403	Yes
ZINC000228949220	-8.1	C[C@H](C(=O)NC[C@H]1CCCO1)N1C(=O)c2ccccc2[C@@H]1c1cn(C)c2ccccc12	417.509	3.4072	4	1	-4.5	96.762	0.389	-0.012	No	Yes	No	Yes	0.768	No	No	2.275	Yes
ZINC000019372558	-8.1	O=C(NCCCn1cncn1)[C@@H]1CN(Cc2ccccc2)C[C@H]1C(=O)c1ccc(F)cc1	435.503	2.5546	6	1	-4.186	95.002	0.578	-0.338	No	Yes	No	Yes	0.744	No	No	2.593	Yes
ZINC000064887604	-8.1	COc1ccc(Cn2c(=O)c3nccnc3n(CC(=O)Nc3ccc(OC)c(Cl)c3)c2=O)cc1	481.896	2.3108	9	1	-3.508	80.629	-0.183	-1.478	No	Yes	No	Yes	0.013	No	No	2.454	Yes
ZINC000000634921 (ECI4)	-8.1	C[C@@H](Sc1nc2c(c(=O)n(C)c(=O)n2C)n1Cc1ccc(Cl)cc1)c1ccccc1	440.956	3.9887	7	0	-3.449	95.888	0.531	0.414	No	Yes	No	Yes	0.238	Yes	No	2.891	No
ZINC000072332532	-8.1	CCOc1ccc(-c2cc(C(=O)N3CCCCC3)n(CC(=O)Nc3ccc(CC)cc3)n2)cc1	460.578	4.776	5	1	-5.848	93.746	0.16	-0.178	No	Yes	No	Yes	1.102	No	No	2.35	Yes
ZINC000038655299	-8.1	CCOc1ccc(-c2noc(CN3N=N[C@H]4C(=O)N(c5ccc(OC)cc5)C(=O)[C@H]43)n2)cc1OC	478.465	2.6459	11	0	-4.106	100	-0.369	-1.815	No	Yes	No	Yes	0.217	Yes	No	3.031	Yes
ZINC000014160174	-8.1	Cc1c(C#N)c(NC(=O)Cn2c(Cl)nc3c2c(=O)n(C)c(=O)n3C)n(C[C@H]2CCCO2)c1C	473.921	1.19482	10	1	-2.593	80.072	-0.076	-1.889	No	No	No	No	0.508	No	No	2.691	Yes
ZINC000019214625	-8.1	Cc1ccc(CO)cc1NC(=O)[C@@H]1CN(Cc2ccccc2)C[C@H]1C(=O)c1ccc(F)cc1	446.522	4.19602	4	2	-4.529	92.788	0.842	-0.719	No	Yes	No	Yes	0.673	Yes	No	2.309	Yes
ZINC000101893782	-8.1	Cc1ccc(N2C(=O)[C@@H]3[C@@H](N=NN3Cc3nc(-c4cccc(C(F)(F)F)c4)no3)C2=O)cc1	456.384	3.55722	8	0	-4.694	100	-0.476	-1.538	No	No	No	No	-0.215	Yes	No	3.109	Yes
ZINC000408653835	-8.1	C[C@@H](C(=O)c1ccc(Cl)cc1)N(C(=O)c1ccccc1Cl)N1C(=O)[C@H]2CC[C@@H](C)C[C@@H]2C1=O	487.383	5.0432	4	0	-5.765	94.406	-0.342	-0.837	No	Yes	No	Yes	-0.061	No	No	2.264	Yes
ZINC000409153830	-8.1	COC(=O)c1cc(NC(=O)CN2C(=O)S/C(=C/c3c[nH]c4ccccc34)C2=O)ccc1Cl	469.906	4.2829	6	2	-4.785	84.482	0.055	-1.377	No	No	No	No	0.177	No	No	2.632	Yes
ML188	-8.1	O=C(NC(C)(C)C)[C@@H](C1=CN=CC=C1)N(C(C=C2)=CC=C2C(C)(C)C)C(C3=CC=CO3)=O	433.552	5.2749	4	1	-4.76	94.997	0.518	-0.109	No	Yes	No	Yes	0.501	No	Yes	3.236	Yes
* SMILES, the abbbreviation of simplified molecular-input line-entry system, is a linear text format describing the connectivity and chirality of a compound; for detailed explanations of the parameters of Ro5 and ADMET, see footnotes of Table 1 in the main body of the paper; the four effective candidate inhibitors (ECIs), ECI1-4, are highlighted in red.
